# Supplementary material for: The Molecular Information About Deadwood Bacteriomes Partly Depends on the Targeted Environmental DNA
Source: Front Microbiol. 2021 Apr 27;12:640386. doi: 10.3389/fmicb.2021.640386 (PMC8110828; doi:10.3389/fmicb.2021.640386)
Supplement: Supplementary file 1 [file Table_1.xlsx]

## Sheet: aldex.glm.time_filtered
Table Aldex2 GLM model output. Using the filtered dataset and decay classes as categorical variable, asvs with significant differences in relative abundance were identified using Aldex2. The output list was shortened to only asvs with a significant Bonferoni-Holm corrected p-value (in any category). Information about each respective asv were added.
	(Intercept) Estimate	(Intercept) Std. Error	(Intercept) t value	(Intercept) Pr(>|t|)	model.intex$TimeIII Estimate	model.intex$TimeIII Std. Error	model.intex$TimeIII t value	model.intex$TimeIII Pr(>|t|)	model.intex$TimeV Estimate	model.intex$TimeV Std. Error	model.intex$TimeV t value	model.intex$TimeV Pr(>|t|)	(Intercept) Pr(>|t|).BH	model.intex$TimeIII Pr(>|t|).BH	model.intex$TimeV Pr(>|t|).BH	phylum	class	order	family	genus	medianabundance.I	medianabundance.III	medianabundance.V	venn
1	10.0072	0.293688	34.1071	9.8169e-22	-0.474776	0.415337	-1.14383	0.26998	-0.365613	0.415337	-0.881127	0.392802	6.10736e-19	1	1	Proteobacteria	Gammaproteobacteria	Betaproteobacteriales	Burkholderiaceae	Burkholderia-Caballeronia-Paraburkholderia	339	328	410	core
2	8.08855	0.22877	35.435	5.61248e-22	1.90684	0.323529	5.90809	6.30739e-06	0.470351	0.323529	1.4563	0.168432	3.49338e-19	0.00382599	1	Verrucomicrobia	Verrucomicrobiae	Methylacidiphilales	Methylacidiphilaceae	NA	128	485	179	core
3	8.72224	0.204999	42.6312	7.2127e-24	0.527727	0.289912	1.82398	0.0897938	-0.955502	0.289912	-3.30221	0.003962	4.50073e-21	1	0.905893	Actinobacteria	Thermoleophilia	Solirubrobacterales	Solirubrobacteraceae	Conexibacter	163	301	136	core
4	6.4267	0.304271	21.1671	9.6561e-17	0.986162	0.430304	2.29571	0.035064	2.92516	0.430304	6.8104	6.78922e-07	5.9857e-14	1	0.000410583	Proteobacteria	Gammaproteobacteria	NA	NA	NA	30	90	333	core
5	9.34962	1.03806	9.25863	1.00593e-07	-4.1577	1.46805	-2.87449	0.0111587	-4.23643	1.46805	-2.94193	0.0104738	6.06353e-05	1	0.97812	Proteobacteria	Alphaproteobacteria	Sphingomonadales	Sphingomonadaceae	Sphingomonas	255	29	33	core
9	8.65935	0.770336	11.7661	1.38978e-08	-0.330763	1.08942	-0.316514	0.755329	-3.10134	1.08942	-2.89477	0.00922441	8.43765e-06	1	1	Proteobacteria	Alphaproteobacteria	Acetobacterales	Acetobacteraceae	NA	185	149	95	core
10	5.77952	0.788616	7.72432	2.47333e-05	1.81335	1.11527	1.621	0.12006	2.97521	1.11527	2.70545	0.0137977	0.0140481	1	1	Proteobacteria	Gammaproteobacteria	WD260	NA	NA	91	87	225	core
11	7.61685	0.598495	14.0787	1.76839e-06	0.710125	0.8464	0.930763	0.38167	-1.29284	0.8464	-1.54773	0.13873	0.00101996	1	1	Verrucomicrobia	Verrucomicrobiae	Methylacidiphilales	Methylacidiphilaceae	NA	92	165	80	core
12	7.40916	0.258849	28.699	9.848e-20	0.75607	0.366068	2.0704	0.0553188	0.010011	0.366068	0.0311362	0.838606	6.11561e-17	1	1	Proteobacteria	Alphaproteobacteria	Acetobacterales	Acetobacteraceae	Acidocella	81	121	72	core
14	7.82477	1.24415	6.512	3.06019e-05	-2.09442	1.7595	-1.21271	0.263754	-9.65452	1.7595	-5.6477	0.000208059	0.0175793	1	0.0679921	Proteobacteria	Alphaproteobacteria	Rhizobiales	Beijerinckiaceae	1174-901-12	230	67	0	stageI_III
18	6.45284	0.975229	6.95499	5.56655e-05	1.86153	1.37918	1.38654	0.190098	-6.82203	1.37918	-5.08857	0.000466485	0.0311594	1	0.109974	Proteobacteria	Alphaproteobacteria	Acetobacterales	Acetobacteraceae	Endobacter	68	166	0	stageI_III
21	7.41645	0.750225	10.5399	5.71451e-07	0.385153	1.06098	0.387686	0.704686	-2.19463	1.06098	-2.09262	0.0491516	0.000335688	1	1	Verrucomicrobia	Verrucomicrobiae	Methylacidiphilales	Methylacidiphilaceae	NA	64	111	71	core
27	7.89216	1.01159	8.13474	2.31355e-06	-1.80049	1.4306	-1.27578	0.224166	-4.93892	1.4306	-3.53369	0.00367102	0.0013663	1	0.708153	Proteobacteria	Alphaproteobacteria	Rhizobiales	Beijerinckiaceae	Methylorosula	86	82	14	core
34	8.39233	1.136	7.62754	1.7476e-05	-8.37728	1.60654	-5.32782	0.000260035	-10.348	1.60654	-6.61165	2.85708e-05	0.00848429	0.043899	0.015365	Proteobacteria	Gammaproteobacteria	Betaproteobacteriales	Burkholderiaceae	NA	121	0	0	stageI
42	6.20927	1.03122	6.24904	5.03324e-05	0.873354	1.45837	0.59795	0.561883	-6.29968	1.45837	-4.40732	0.000988432	0.0287534	1	0.273254	Actinobacteria	Acidimicrobiia	IMCC26256	NA	NA	79	61	0	stageI_III
45	8.11418	0.850772	10.2196	3.80236e-06	-9.69979	1.20317	-8.48949	2.57978e-06	-9.87156	1.20317	-8.69338	2.25945e-05	0.00218753	0.00153765	0.0119532	Verrucomicrobia	Verrucomicrobiae	Chthoniobacterales	NA	NA	115	0	0	stageI
46	6.70979	1.09407	6.43726	7.51564e-05	-8.61971	1.54724	-5.75535	0.000148704	-8.36164	1.54724	-5.61728	0.00022968	0.0354897	0.0655265	0.0766884	Verrucomicrobia	Verrucomicrobiae	Chthoniobacterales	Chthoniobacteraceae	Chthoniobacter	190	0	0	stageI
61	7.40132	1.09763	7.01131	1.35564e-05	-7.53589	1.55228	-4.96226	0.000286367	-9.37602	1.55228	-6.22009	2.90848e-05	0.00783617	0.102768	0.0162879	Acidobacteria	Acidobacteriia	Acidobacteriales	Acidobacteriaceae_(Subgroup_1)	Granulicella	62	0	0	stageI
79	7.46468	0.882201	9.00397	8.82617e-06	-9.04562	1.24762	-7.62061	2.38266e-05	-9.45349	1.24762	-7.97216	5.88439e-06	0.00502385	0.0134859	0.00328401	Acidobacteria	Acidobacteriia	Acidobacteriales	Acidobacteriaceae_(Subgroup_1)	Granulicella	76	0	0	stageI
164	6.60392	0.85738	8.2259	1.0468e-05	-8.32388	1.21252	-7.17718	1.20022e-05	-8.52589	1.21252	-7.4263	2.79983e-05	0.0060413	0.00708188	0.013468	Proteobacteria	Alphaproteobacteria	Rhizobiales	Beijerinckiaceae	1174-901-12	48	0	0	stageI
166	6.46387	1.04382	6.48338	4.61668e-05	-4.84684	1.47618	-3.34643	0.00523889	-8.32219	1.47618	-5.83344	0.000103343	0.0262303	0.831079	0.0476889	Proteobacteria	Alphaproteobacteria	Acetobacterales	Acetobacteraceae	NA	44	0	0	stageI
230	5.95458	1.01742	6.07458	4.9173e-05	-6.22209	1.43885	-4.40382	0.000719704	-7.77926	1.43885	-5.54759	0.000139255	0.0281334	0.246694	0.0554487	Proteobacteria	Alphaproteobacteria	Caulobacterales	Caulobacteraceae	NA	32	0	0	stageI
233	6.07393	0.844616	7.59258	1.92057e-05	-7.69119	1.19447	-6.72576	2.31594e-05	-8.02931	1.19447	-7.01197	1.5379e-05	0.0109847	0.0136155	0.00861611	Proteobacteria	Gammaproteobacteria	Betaproteobacteriales	Burkholderiaceae	Rhizobacter	26	0	0	stageI
16	-1.51671	1.09269	-1.36191	0.298064	10.089	1.54529	6.72797	1.60408e-05	1.46286	1.54529	1.01165	0.394431	0.997358	0.00940181	1	Acidobacteria	Acidobacteriia	Acidobacteriales	Acidobacteriaceae_(Subgroup_1)	Granulicella	0	256	0	stageIII
19	0.030222	0.981949	0.20915	0.495063	7.82862	1.38869	5.73974	2.64829e-05	7.85504	1.38869	5.75974	2.63618e-05	1	0.0154592	0.0146999	Actinobacteria	Acidimicrobiia	IMCC26256	NA	NA	0	91	108	stageIII_V
31	0.241688	1.04771	0.339329	0.539945	8.23359	1.48169	5.69122	6.09843e-05	-2.00183	1.48169	-1.41968	0.285611	1	0.028573	0.998439	Proteobacteria	Alphaproteobacteria	Acetobacterales	Acetobacteraceae	Acidisoma	0	206	0	stageIII
39	-1.61784	0.896515	-1.76164	0.211703	9.7838	1.26786	8.20391	4.98675e-06	-0.305011	1.26786	-0.29356	0.426144	0.968712	0.00296128	0.986202	Planctomycetes	Planctomycetacia	Isosphaerales	Isosphaeraceae	Singulisphaera	0	165	0	stageIII
48	-1.64697	1.0868	-1.50149	0.25538	9.16432	1.53696	6.10817	4.91476e-05	4.46899	1.53696	3.00934	0.0356148	0.98679	0.0238796	0.782104	Proteobacteria	Alphaproteobacteria	Acetobacterales	Acetobacteraceae	Acidisphaera	0	67	35	stageIII_V
90	-1.52788	0.858814	-1.75835	0.187626	8.89371	1.21455	7.8134	8.0365e-06	-0.409241	1.21455	-0.365998	0.439234	0.961274	0.00474988	0.994824	Proteobacteria	Alphaproteobacteria	Acetobacterales	Acetobacteraceae	Endobacter	0	76	0	stageIII
92	-1.75015	0.913916	-1.84613	0.17793	9.31479	1.29247	7.71938	1.20792e-05	-0.19709	1.29247	-0.206502	0.452765	0.975474	0.00706797	0.99565	Acidobacteria	Acidobacteriia	Acidobacteriales	Acidobacteriaceae_(Subgroup_1)	Granulicella	0	92	0	stageIII
138	-1.80017	0.973902	-1.82089	0.182121	8.67493	1.37731	6.54868	2.28999e-05	2.55598	1.37731	1.969	0.161132	0.977057	0.0133844	0.960861	Cyanobacteria	Oxyphotobacteria	NA	NA	NA	0	65	0	stageIII
15	-1.39309	1.14003	-1.17188	0.345169	1.80461	1.61224	1.15864	0.351237	9.75453	1.61224	6.16321	2.22108e-05	1	0.999611	0.0123306	Proteobacteria	Gammaproteobacteria	Betaproteobacteriales	Burkholderiaceae	Burkholderia-Caballeronia-Paraburkholderia	0	0	184	stageV
23	-1.6323	0.90452	-1.77145	0.212778	-0.212309	1.27918	-0.182134	0.439198	10.1273	1.27918	8.38581	3.34614e-06	0.97193	1	0.00190891	Verrucomicrobia	Verrucomicrobiae	Methylacidiphilales	Methylacidiphilaceae	NA	0	0	157	stageV
26	-1.58893	0.879018	-1.77314	0.200225	-0.166723	1.24312	-0.147193	0.451183	10.0404	1.24312	8.56829	1.31092e-06	0.951495	1	0.00076959	Proteobacteria	Alphaproteobacteria	Rhizobiales	Beijerinckiaceae	Roseiarcus	0	0	162	stageV
30	-1.53385	1.07097	-1.42139	0.265406	-0.0832611	1.51458	-0.0776155	0.518924	8.65027	1.51458	5.89548	0.000164211	0.995704	1	0.0456072	Verrucomicrobia	Verrucomicrobiae	Chthoniobacterales	Chthoniobacteraceae	Chthoniobacter	0	0	159	stageV
32	-1.62466	0.872227	-1.85385	0.19575	-0.125965	1.23351	-0.105565	0.444555	9.69341	1.23351	8.28042	2.24052e-06	0.964412	0.993181	0.00129526	Planctomycetes	Phycisphaerae	Tepidisphaerales	WD2101_soil_group	NA	0	0	118	stageV
35	-1.7494	0.903918	-1.85442	0.17424	-0.140347	1.27833	-0.179939	0.484358	9.74557	1.27833	8.00059	2.2502e-06	0.960581	0.99717	0.0013075	Verrucomicrobia	Verrucomicrobiae	Methylacidiphilales	Methylacidiphilaceae	NA	0	0	121	stageV
37	-1.58107	0.882117	-1.77545	0.213451	-0.260614	1.2475	-0.169165	0.399901	9.70142	1.2475	8.15172	7.30259e-06	0.943764	0.992521	0.00408628	Actinobacteria	Actinobacteria	Micrococcales	Microbacteriaceae	NA	0	0	140	stageV
43	-0.359979	1.01677	-0.271224	0.523765	2.43224	1.43793	1.76044	0.180693	8.08244	1.43793	5.78017	7.08323e-05	1	0.980312	0.0376428	Actinobacteria	Acidimicrobiia	NA	NA	NA	0	8	116	stageIII_V
51	-1.55621	0.882277	-1.7792	0.220696	-0.219371	1.24773	-0.163375	0.433987	9.36164	1.24773	7.98906	4.69336e-05	0.95478	0.991974	0.0196831	Bacteroidetes	Bacteroidia	Chitinophagales	Chitinophagaceae	NA	0	0	108	stageV
63	-1.55256	0.889103	-1.68455	0.230479	-0.339376	1.25738	-0.332591	0.434192	8.53981	1.25738	7.23262	1.76993e-05	0.963124	0.975842	0.00991421	Proteobacteria	Alphaproteobacteria	Rhizobiales	Beijerinckiaceae	NA	0	0	70	stageV
69	-1.71798	0.852642	-1.99244	0.150426	-0.00699306	1.20582	-0.0321244	0.428944	9.33158	1.20582	8.13475	5.3009e-06	0.952681	0.998502	0.00299568	Acidobacteria	Acidobacteriia	Acidobacteriales	Acidobacteriaceae_(Subgroup_1)	Edaphobacter	0	0	104	stageV
72	-1.69267	0.870156	-1.97838	0.178521	-0.135064	1.23059	-0.0834681	0.421871	8.95952	1.23059	7.71319	0.000101632	0.924576	1	0.0133683	Acidobacteria	Acidobacteriia	Solibacterales	Solibacteraceae_(Subgroup_3)	Bryobacter	0	0	99	stageV
84	-1.52586	0.877608	-1.71945	0.211236	-0.234305	1.24112	-0.177142	0.474021	8.88582	1.24112	7.49363	7.0382e-06	0.968158	1	0.00397941	Acidobacteria	Acidobacteriia	Acidobacteriales	Acidobacteriaceae_(Subgroup_1)	Acidipila	0	0	86	stageV
89	-1.45348	0.818401	-1.75445	0.207195	-0.181108	1.15739	-0.165618	0.443396	8.47625	1.15739	7.73427	1.06945e-05	0.978989	1	0.00599075	Proteobacteria	Alphaproteobacteria	Acetobacterales	Acetobacteraceae	Acidisphaera	0	0	75	stageV
106	-1.60593	0.864797	-1.84187	0.213332	-0.133707	1.22301	-0.0904799	0.421265	8.76297	1.22301	7.4511	1.22918e-05	0.941855	1	0.00684402	Acidobacteria	Acidobacteriia	Acidobacteriales	Acidobacteriaceae_(Subgroup_1)	NA	0	0	72	stageV
135	-1.72424	0.967984	-1.77647	0.175387	6.05714	1.36894	4.63938	0.00351603	7.90968	1.36894	6.00039	7.89563e-05	0.986054	0.262199	0.0382089	Actinobacteria	Thermoleophilia	Solirubrobacterales	Solirubrobacteraceae	Conexibacter	0	27	43	stageIII_V
193	-1.52277	0.877632	-1.67265	0.263864	-0.164018	1.24116	-0.14345	0.406395	7.89655	1.24116	6.67459	6.50783e-05	0.961568	0.99249	0.0243945	Actinobacteria	Actinobacteria	Corynebacteriales	Mycobacteriaceae	Mycobacterium	0	0	42	stageV
