# Supplementary material for: The Molecular Information About Deadwood Bacteriomes Partly Depends on the Targeted Environmental DNA
Source: Front Microbiol. 2021 Apr 27;12:640386. doi: 10.3389/fmicb.2021.640386 (PMC8110828; doi:10.3389/fmicb.2021.640386)
Supplement: Supplementary file 2 [file Table_2.xlsx]

## Sheet: Tabelle1
Table Taxonomic frequencies across samples. For each sample the number of detected asvs belonging to a taxon was counted. Within a decay class the frequencies were compared between DNA types (intracellular, extracellular and total DNA) using kruskal test. Bold numbers indicate significant differences between sample groups applying a confidence interval of 95%.
	TotalDNA.I.1	TotalDNA.I.2	TotalDNA.I.3	IntracellularDNA.I.10	IntracellularDNA.I.11	IntracellularDNA.I.12	ExtracellularDNA.I.19	ExtracellularDNA.I.20	ExtracellularDNA.I.21	TotalDNA.III.4	TotalDNA.III.5	TotalDNA.III.6	IntracellularDNA.III.13	IntracellularDNA.III.14	IntracellularDNA.III.15	ExtracellularDNA.III.22	ExtracellularDNA.III.23	ExtracellularDNA.III.24	TotalDNA.V.7	TotalDNA.V.8	TotalDNA.V.9	IntracellularDNA.V.16	IntracellularDNA.V.17	IntracellularDNA.V.18	ExtracellularDNA.V.25	ExtracellularDNA.V.26	ExtracellularDNA.V.27
Acidimicrobiia	2	1	2	2	2	0	2	1	2	2	3	3	2	2	2	3	4	4	2	2	2	2	2	2	5	4	3
Acidobacteriia	13	12	11	27	22	18	19	14	11	38	40	35	27	25	20	15	21	18	11	12	10	18	18	14	30	30	21
Actinobacteria	8	7	9	15	16	10	18	13	14	6	6	2	8	5	4	6	8	5	3	6	6	6	5	5	8	13	10
AD3	0	0	0	0	0	0	0	0	0	0	0	0	0	0	0	0	1	1	1	1	1	1	1	1	1	1	1
Alphaproteobacteria	30	34	34	56	51	37	51	46	36	60	62	59	34	46	29	31	45	32	23	27	21	35	41	26	53	63	55
Armatimonadia	1	1	1	1	1	0	3	3	1	3	2	3	0	0	0	0	1	1	0	0	0	3	2	1	4	3	3
Babeliae	0	0	0	0	0	0	0	0	0	0	0	0	0	0	0	0	0	0	0	0	0	1	0	1	0	0	0
Bacilli	0	0	0	0	0	0	0	0	0	0	0	0	0	0	0	0	0	0	0	0	0	0	0	0	0	1	1
Bacteroidia	4	5	4	8	7	5	10	10	3	6	6	5	3	2	2	1	2	1	5	4	4	7	7	4	10	12	10
Chthonomonadetes	0	0	0	0	0	0	1	1	0	0	0	0	0	0	0	0	0	0	1	1	0	1	0	1	2	2	2
Deltaproteobacteria	0	1	1	7	6	4	1	2	1	2	1	1	0	0	0	1	1	0	0	0	0	3	3	1	4	6	5
Fimbriimonadia	0	0	0	0	0	0	0	0	0	0	1	1	0	0	0	0	1	1	0	0	0	0	1	1	0	0	0
Gammaproteobacteria	7	7	9	13	14	10	14	9	10	4	6	6	4	4	5	5	7	6	11	13	11	16	18	14	23	29	21
Melainabacteria	1	0	1	0	0	0	0	0	0	0	0	0	0	0	0	0	0	0	0	0	0	0	0	0	1	0	1
Oxyphotobacteria	2	2	0	2	2	1	3	3	0	4	6	6	4	4	2	2	3	2	0	1	1	0	0	0	1	2	2
Phycisphaerae	2	3	3	9	9	3	4	5	4	6	8	7	1	3	3	1	3	3	2	2	1	2	3	3	5	8	6
Planctomycetacia	1	1	2	1	1	0	0	0	0	12	11	7	1	1	1	2	3	4	1	8	8	5	9	4	7	19	15
Thermoleophilia	8	8	7	11	12	3	13	12	9	6	9	7	8	10	7	7	11	11	3	3	3	4	7	6	9	8	10
Verrucomicrobiae	7	9	9	17	17	7	16	12	13	17	17	14	9	8	8	7	9	8	9	14	8	16	26	19	26	32	28
